# Supplementary material for: Procedural Success Prediction Scoring Systems Used in Percutaneous Coronary Interventions for Chronic Total Occlusions: A Systematic Evaluation
Source: Healthcare (Basel). 2021 Aug 11;9(8):1033. doi: 10.3390/healthcare9081033 (PMC8393835; doi:10.3390/healthcare9081033)
Supplement: Supplementary file 1 [file healthcare-09-01033-s001.zip]

Archive with 3 entries (3 files):
- Table S1 Search Strategy.pdf
- Table S2 Risk of Bias.pdf
- Table S3.pdf
